# Supplementary material for: Imaging of the Equine Abdomen Using Point of Care Ultrasound (POCUS)—A Resource for the Equine Practitioner
Source: Animals (Basel). 2026 Jun 8;16(12):1770. doi: 10.3390/ani16121770 (PMC13295562; doi:10.3390/ani16121770)
Supplement: Supplementary file 1 [file animals-16-01770-s001.zip]

Archive with 1 entries (1 files):
- animals-4253120-supplementary.pdf
